# Supplementary material for: Low-dose, non-supervised, health insurance initiated exercise for the treatment and prevention of chronic low back pain in employees. Results from a randomized controlled trial
Source: PLoS One. 2017 Jun 29;12(6):e0178585. doi: 10.1371/journal.pone.0178585 (PMC5490969; doi:10.1371/journal.pone.0178585)
Supplement: S2 Dataset — (XLSX) [file pone.0178585.s002.xlsx]

## Sheet: S2_raw data
Subject ID	company	Exercise: 1 Control: 2	age	female: 1 male: 2	chronic low back pain, yes: 1 no: 2	height (m)	weight (kg) V0	weight (kg) V2	Body mass index (kg/m2 ) V0	Body mass index (kg/m2 ) V2	fat free mass (kg) V0	fat free mass (kg) V2	body fat (%) V0	body fat (%) V2	pain on VAS (cm) V0	pain on VAS (cm) V2	strenght back extension (N) V0	strenght back extension (N) V2	strenght lateral flexion left (N) V0	strenght lateral flexion left (N) V2	strenght lateral flexion right (N) V0	strenght lateral flexion right (N) V2	physical activity (MET/wk) V0	physical activity (MET/wk) V2	Oswestry Score (%) V0	Oswestry Score (%) V2	work ability index (WAI_points) V0	work ability index (WAI_points) V2	WAI item 5 (points) V0	WAI item 5 (points) V2	blood pressure systolic (mmHg) V0	blood pressure systolic (mmHg) V2	blood pressure diastolic (mmHg) V0	blood pressure diastolic (mmHg) V2
01013	1	1	44	1	1	1.62	56.1	56.4	21.38	21.4906	40.8	40	27.3	29.1	1.4	0.3	465.975	456.165	264.87	294.3	309.015	299.205	17.48	23.75	8	0	42	45	4	4	160	150	80	90
01017	1	1	46	1	1	1.67	84.1	84.1	30.16	30.1553	52.7	52.7	37.4	37.4	2.2	2.2	279.585	279.585	166.77	166.77	230.535	230.535	25	25	6	6	39	39	4	4	150	150	100	100
01018	1	1	52	1	1	1.65	76.9	70.9	28.25	26.0422	49.1	45.1	36.1	36.4	5.8	2.3	206.01	416.925	176.58	255.06	220.725	328.635	15.47	24.225	18	12	36	41	4	4	130	115	80	70
02018	2	1	41	1	1	1.68	68	68.3	24.09	24.1993	44.4	46.2	34.7	32.4	6	2.6	201.105	328.635	191.295	206.01	250.155	235.44	3.75	24.225	8	12	40	41	3	4	120	125	80	80
02020	2	1	49	1	1	1.78	83.3	81	26.29	25.565	53.9	53.4	35.3	34.1	8.6	0.6	152.055	338.445	264.87	323.73	255.06	387.495	14.9	29.25	30	6	31	43	5	5	140	155	90	90
02036	2	1	48	1	1	1.58	69.2	69.2	27.72	27.7199	42.9	42.9	38	38	6.2	6.2	426.735	426.735	289.395	289.395	402.21	402.21	18.8	18.8	30	30	32	32	2	2	120	120	80	80
02039	2	1	43	1	1	1.59	71.3	68.9	28.2	27.2537	49.2	48.3	31	29.9	2.8	4.8	461.07	392.4	313.92	313.92	333.54	348.255	54.4	80.97	12	6	34	36	2	2	140	140	80	80
02041	2	1	52	1	1	1.68	102.2	102.2	36.21	36.2103	61.3	61.3	40	40	7.2	7.2	358.065	358.065	152.055	152.055	191.295	191.295	2.1	2.1	10	10	31	31	2	2	140	140	80	80
02058	2	1	40	1	1	1.59	66.7	69.6	26.38	27.5306	46.9	47.5	29.7	31.8	6	4.4	206.01	377.685	83.385	186.39	142.245	181.485	23.7	9.18	10	12	44	46	4	5	125	110	70	70
02106	2	1	42	1	1	1.75	61.5	60.2	20.08	19.6571	46	46.2	25.2	23.3	5.8	6	323.73	382.59	166.77	269.775	250.155	279.585									130	110	80	70
02114	2	1	38	1	1	1.68	52.4	53.3	18.57	18.8846	40.8	41.7	22.2	21.7	2.3	0.6	186.39	495.405	152.055	323.73	171.675	392.4	10.41	16.5	8	0	38	48	5	5	120	120	80	70
02145	2	1	58	1	1	1.57	75.2	75.2	30.51	30.5083	45.5	45.5	39.5	39.5	8.5	8.5	176.58	176.58	107.91	107.91	98.1	98.1	16.7	16.7	32	32	32	32	3	3	150	150	90	90
02157	2	1	53	1	1	1.68	59.5	59.6	21.08	21.1168	45.1	39	24.2	34.6	1.5	3	186.39	495.405	250.155	304.11	313.92	392.4	22.65	22.65	24	24	37	40	4	5	115	120	70	80
03002	3	1	43	1	1	1.75	62.5	63.3	20.41	20.67	49	49.8	21.5	22.8	2.7	1.6	279.585	632.745	230.535	392.4	294.3	402.21	75.2	49.2	10	8	42	38	4	5	125	105	80	60
03014	3	1	46	1	1	1.67	102.7	102.7	36.82	36.82	53.9	53.9	47.6	47.6	7.1	7.1	353.16	353.16	269.775	269.775	269.775	269.775									140	140	85	85
03028	3	1	50	1	1	1.67	66.8	68.7	23.95	24.63	43.8	46.7	34.5	31.6	1.2	0.3	338.445	407.115	166.77	284.49	259.965	416.925	16	16.825	6	8	44	44	5	5	125	110	70	70
02007	2	1	56	2	1	1.69	97.5	95.6	34.14	33.4722	61.8	62.4	36.6	34.7	5	2.4	225.63	618.03	176.58	245.25	240.345	353.16	30.5	32.22	16	12	31	40	2	3	145	125	90	80
02009	2	1	42	2	1	1.95	109	112.1	28.67	29.4806	81.8	86.2	26.2	23.1	6.6	3.5	735.75	784.8	461.07	534.645	667.08	735.75	15.6	20	18	16	36	39	4	4	140	140	80	85
02012	2	1	32	2	1	1.83	90.5	87	27.02	25.9787	74.3	72.9	18.3	16.3	4.8	4.5	554.265	598.41	583.695	519.93	593.505	716.13	40.4	41.5	18	12	35	38	4	5	125	115	80	70
02026	2	1	57	2	1	1.66	76.2	76.2	27.65	27.6528	57	57	25.2	25.2	5.4	5.4			137.34	137.34	206.01	206.01	6.95	6.95	22	22	21	21	2	2	130	130	80	80
02050	2	1	37	2	1	1.87	89.3	91.2	25.54	26.0802	76.3	75.9	14.5	16.7	4	3	627.84	622.935	328.635	519.93	382.59	402.21	75.1	96.35	2	6	36	42	4	4	150	130	90	90
02060	2	1	49	2	1	1.8	104.8	93.4	32.35	28.8272	69.6	66.5	33.6	28.9	8.5	5	809.325	853.47	618.03	873.09	706.32	765.18	57.37	57.37	16	16	44	44	5	5	145	130	90	90
02066	2	1	52	2	1	1.81	82.2	82.6	25.09	25.2129	65.7	66.1	20.7	20	7.3	6.8	299.205	465.975	186.39	284.49	196.2	313.92	11.91	14.55	34	28	31	31	3	3	135	140	85	80
02071	2	1	48	2	1	1.86	83.2	84.3	24.05	24.367	68	69	18.3	18.2	0.4	0.6	544.455	608.22	294.3	289.395	402.21	392.4	26.68	29.45	8	8	44	45	5	4	120	110	80	70
02095	2	1	40	2	1	1.77	77.5	76.5	24.74	24.4183	56.1	57.8	27.6	24.5	0.7	2.2	681.795	622.935	407.115	436.545	362.97	456.165	21.15	18.9	2	4	41	44	4	4	135	120	90	80
02098	2	1	43	2	1	1.93	127	127	34.09	34.0949					4.4	4.4	269.775	269.775	250.155	250.155	313.92	313.92	36.23	36.23	42	42	25	25	2	2	130	130	80	80
02163	2	1	55	2	1	1.87	121	122	34.6	34.888	80.8	81.4	33.3	33.3	6.8	3.4	451.26	475.785	323.73	387.495	299.205	367.875	10.6	40.9	10	12	38	35	2	3	120	130	70	80
03017	3	1	45	2	1	1.76	125.9	126.7	40.64	40.9	73.3	75.6	41.8	40.3	2.2	0	426.735	583.695	259.965	397.305	289.395	421.83	18.13	29.1	16	2	37	46	2	4	150	140	90	80
01003	1	1	61	1	2	1.62	67.8	67.2	25.83	25.6059	41.4	41.9	39	37.6	0.4	0.3	201.105	421.83	191.295	274.68	235.44	358.065	0.03	115.6	2	4	44	46	5	3	135	120	80	80
01004	1	1	29	1	2	1.65	61.8	62.2	22.7	22.8466	43.8	45	29.2	27.7	2.3	1.2	122.625	245.25	147.15	127.53	127.53	181.485	21.33	32.03	6	18	45	44	5	4	120	130	70	80
01008	1	1	32	1	2	1.63	58.4	58.4	21.98	21.9805	51.9	51.9	11.1	11.1	5.5	0.2	269.775	269.775	156.96	156.96	206.01	206.01	18.07	28.4	10	6	44	43	5	4	100	100	60	60
01009	1	1	28	1	2	1.71	91.7	92	31.36	31.4627	50.6	58.1	44.8	36.9	1.6	0.5	201.105	426.735	147.15	407.115	161.865	431.64	53.67	14.43	6	0	43	41	4	5	120	120	80	70
01014	1	1	45	1	2	1.59	70.2	67.6	27.77	26.7394	38.4	38.8	45.3	42.5	3.2	1.4	362.97	421.83	206.01	225.63	215.82	255.06	22	23.4	6	8	34	38	4	5	140	115	80	70
01019	1	1	48	1	2	1.71	73	71.9	24.96	24.5888	50.8	49.7	30.4	39.9	0	0.3	235.44	333.54	161.865	196.2	201.105	210.915	37.12	35.7	24	2	44	41	3	4	130	115	80	70
01025	1	1	45	1	2	1.65	56.7	56.7	20.83	20.8264	6.8	6.8	11.9	11.9	2	2	181.485	181.485	289.395	289.395	304.11	304.11	10.64	10.64	10	10	41	41	4	4	140	140	80	80
02010	2	1	27	1	2	1.62	51	52.5	19.43	20.0046	38.7	39.9	24.9	24	1.5	1.2	323.73	416.925	206.01	245.25	348.255	412.02	38.6	32.5	0	0	44	42	4	5	125	120	70	80
02013	2	1	44	1	2	1.55	55.3	54.5	23.02	22.6847	39.1	38.2	29.3	29.8	5.7	2.3	269.775	431.64	122.625	362.97	206.01	461.07	10.2	42.92	16	20	45	42	4	5	120	115	80	70
02021	2	1	50	1	2	1.65	90.1	91.1	33.09	33.4619	46.7	49.7	48.2	45.5	6.3	3.1	215.82	367.875	132.435	186.39	196.2	274.68	8.58	10.08	16	6	37	37	4	4	140	125	90	70
02025	2	1	47	1	2	1.7	98	87.2	33.91	30.173	56	54.6	42.9	37.4	4.5	7.7	117.72	343.35	122.625	201.105	122.625	206.01	22.22	22.22	10	10	35	35	4	4	130	125	80	80
02030	2	1	39	1	2	1.65	79.7	75.4	29.27	27.6951	47.9	49.4	39.9	34.5	6	2.6	402.21	421.83	318.825	343.35	323.73	358.065	14.4	24.87	14	14	40	42	5	4	150	145	80	90
02044	2	1	37	1	2	1.6	62.2	62.6	24.3	24.4531	41.6	42.3	33.5	32.4	3.6	1.4	495.405	593.505	456.165	323.73	387.495	333.54	61	61	4	4	32	32	3	3	115	115	70	60
02047	2	1	47	1	2	1.56	56	56.4	23.01	23.1755	37.5	37.7	33	33.2	0	4.6	142.245	358.065	122.625	269.775	156.96	93.195	6.7	40.92	0	8	38	36	4	4	130	140	80	80
02070	2	1	41	1	2	1.63	55.5	53.9	20.89	20.2868	37.5	37.7	32.4	30	4.3	0.4	137.34	358.065	215.82	152.055	206.01	196.2	8.17	11	0	6	45	44	4	4	150	150	80	80
02072	2	1	57	1	2	1.68	73.2	73.2	25.94	25.9354	45.7	46.9	37.6	36.3	6.4	2.7	284.49	441.45	279.585	362.97	240.345	416.925	14.4	33.5	22	16	36	38	3	4	120	110	80	70
02074	2	1	38	1	2	1.73	74.6	74.6	24.93	24.9257	52	52	30.4	30.4	0	0	318.825	318.825	161.865	161.865	181.485	181.485	11.05	11.05	0	0	38	38	4	4	90	90	75	75
02080	2	1	22	1	2	1.6	51.3	51.5	20.04	20.1172	37.7	36.5	26.6	29	0	0	250.155	362.97	166.77	186.39	156.96	230.535	0.23	2.1	2	2	42	44	4	4	115	105	70	70
02083	2	1	58	1	2	1.58	83	83	33.25	33.2479	46.9	46.9	43.5	43.5	0	0	348.255	348.255	191.295	191.295	196.2	196.2									160	160	100	100
02087	2	1	45	1	2	1.55	54.7	52.1	22.77	21.6857	38.8	41	29	21.3	2.6	0.6	358.065	412.02	289.395	338.445	250.155	304.11	19.73	24.2	6	4	41	47	5	5	130	130	70	80
02092	2	1	27	1	2	1.66	61.7	61.3	22.39	22.2456	42.9	43.7	30.5	28.7	0.3	0.8	215.82	480.69	93.195	235.44	93.195	284.49	18.22	7.1	0	8	43	41	5	5	130	105	80	60
02093	2	1	32	1	2	1.9	95.6	93.6	26.48	25.928	66.2	66.5	30.8	29	6.4	0.2	362.97	456.165	304.11	372.78	166.77	436.545	57.05	57.05	10	10	37	37	3	3	155	120	70	70
02102	2	1	31	1	2	1.7	62.2	62	21.52	21.4533	44.8	45.4	27.9	26.7	0	0.1	333.54	495.405	142.245	259.965	196.2	323.73	19.57	28.67	2	0	45	47	5	5	130	130	70	80
02108	2	1	47	1	2	1.74	62.9	62.9	20.78	20.7755					2	2	259.965	259.965	225.63	225.63	240.345	240.345	12.92	12.92	4	4	46	46	4	4	170	170	100	100
02112	2	1	49	1	2	1.65	82.9	82.9	30.45	30.45	49.4	49.4	40.3	40.3	4.7	4.7	240.345	240.345	112.815	112.815	117.72	117.72	13.67	13.67	22	22	36	36	3	3	160	160	90	90
02113	2	1	48	1	2	1.7	98.3	98.1	34.01	33.9446	59.3	59.8	39.7	39	0	0	215.82	495.405	259.965	353.16	250.155	441.45	20.93	65	0	0	39	40	5	5	150	150	90	90
02121	2	1	40	1	2	1.65	55.9	56.6	20.53	20.7897	41	41.1	26.6	27.4	0.5	0.6	377.685	353.16	201.105	142.245	181.485	255.06	31.08	32.35	18	14	40	37	4	4	120	115	80	60
02129	2	1	31	1	2	1.65	62.2	62.1	22.85	22.8099	44.3	43.4	28.8	30.1	0	0	289.395	333.54	250.155	333.54	215.82	358.065	14.95	10.78	0	0	44	46	4	3	120	130	70	75
02140	2	1	56	1	2	1.65	79.7	78.6	29.27	28.8705	43.8	43.3	45	44.9	0.3	0	107.91	294.3	142.245	186.39	176.58	210.915	17.2	17.2	4	4	38	38	4	4	140	120	80	80
02159	2	1	34	1	2	1.63	64.3	65	24.2	24.4646	40.9	42.2	36.3	35.2	0.2	0.2	333.54	328.635	274.68	294.3	196.2	294.3	27.7	22.2	12	10	48	46	5	4	135	120	80	80
02162	2	1	46	1	2	1.78	90	73.4	28.41	23.1663	61.1	59.4	32.2	19.1	0.3	0.2	512.082	402.21	269.775	274.68	353.16	338.445	27.3	50.75	4	0	44	48	5	5	130	120	70	80
03013	3	1	53	1	2	1.7	60.6	61.2	20.97	21.18	44.3	44	27	28.2	7	2	441.45	470.88	225.63	186.39	289.395	235.44	23.9	39.4	12	12	40	43	4	4	135	120	80	80
01006	1	1	25	2	2	1.75	84.4	84.4	27.56	27.5592	67.1	67.1	20.5	20.5	0.4	0.4	824.04	824.04	559.17	559.17	657.27	657.27									125	125	90	90
01015	1	1	63	2	2	1.72	81.7	82.2	27.62	27.7853	60	60.1	26.5	26.8	0.9	0	475.785	622.935	402.21	343.35	451.26	436.545	57.11	105	2	0	43	47	5	5	140	135	90	80
01024	1	1	38	2	2	1.79	92.8	89	28.96	27.7769	69.3	68.5	25.3	23.1	1.9	0.3	907.425	745.56	456.165	446.355	632.745	539.55	119.87	121	4	0	42	43	4	4	120	115	80	80
02002	2	1	30	2	2	1.74	102.6	105.1	33.89	34.714	65.8	69.2	35.8	34.2	0	0.3	995.715	647.46	490.5	578.79	618.03	608.22	12	42.5	0	0	40	44	3	5	160	140	90	80
02004	2	1	35	2	2	1.83	103.2	100	30.82	29.8606	75.5	76.3	26.8	23.7	2	0.4	740.655	730.845	328.635	456.165	416.925	412.02	48.9	31.83	0	0	46	40	4	4	115	120	80	80
02011	2	1	30	2	2	1.88	86.5	87.8	24.47	24.8416	71.5	72.5	17.5	17.4	3.2	0.4	490.5	647.46	225.63	279.585	309.015	495.405	36.2	31.7	10	4	36	45	3	3	120	130	80	80
02017	2	1	43	2	2	1.84	69.4	73.8	20.5	21.7982	60.8	65.7	12.3	11	0.4	0.4	622.935	892.71	372.78	372.78	343.35	524.835	52.3	55.71	2	2	44	46	5	4	130	120	70	80
02028	2	1	29	2	2	1.93	82.1	83.1	22.04	22.3093	72.4	74.3	11.8	10.5	6.2	0.6	397.305	671.985	318.825	431.64	250.155	647.46	11.6	11.6	4	4	40	40	5	5	125	130	80	80
02035	2	1	38	2	2	2.03	116	109.8	28.15	26.6447	101.1	93.8	13.7	14.6	0.6	0.4	833.85	809.325	480.69	426.735	475.785	593.505	41.6	31.37	0	0	41	43	4	5	120	130	80	90
02038	2	1	47	2	2	1.86	85.3	87	24.66	25.1474	74.8	74.1	12.3	14.8	5.7	3.1	725.94	559.17	220.725	186.39	206.01	220.725	53.6	24.2	8	6	30	35	3	2	100	120	60	70
02049	2	1	59	2	2	1.78	79.6	77.8	25.12	24.555	63.5	64.1	20.2	17.6	2.4	5.8	515.025	642.555	284.49	338.445	230.535	358.065	31.45	68.75	10	12	40	38	5	5	140	150	80	80
02052	2	1	36	2	2	1.78	83.2	82.2	26.26	25.9437	62.6	60.9	24.8	25.9	0	0	765.18	877.995	480.69	451.26	529.74	583.695	23.67	23.67	4	4	40	40	4	4	140	120	80	70
02053	2	1	42	2	2	1.89	71	70.8	19.88	19.8203	65.7	65.3	7.8	8	5.2	0.1	367.875	539.55	230.535	358.065	309.015	456.165	30.18	46.43	4	4	39	42	4	5	140	145	80	90
02055	2	1	52	2	2	1.78	81.6	81.6	25.75	25.7543	67.4	67.4	17.1	17.1	0.2	0	343.35	637.65	269.775	362.97	362.97	333.54	27.95	34.2	2	0	29	34	2	2	160	160	100	90
02062	2	1	57	2	2	1.79	95.7	91.8	29.87	28.6508	67.1	66.1	29.9	27.3	1	1.2	667.08	725.94	436.545	568.98	206.01	554.265	6.22	7.65	0	0	44	41	4	5	150	135	80	80
02064	2	1	41	2	2	1.92	93.5	91	25.36	24.7	77.8	81	16.7	11	2.5	1.1	711.225	735.75	392.4	686.7	515.025	652.365	21.31	35.48	14	22	39	41	4	5	140	140	70	80
02077	2	1	42	2	2	1.87	99	99	28.31	28.3108	77.4	77.4	21.8	21.8	6.4	2	652.365	853.47	436.545	412.02	392.4	490.5	41.31	24.23	10	6	38	34	4	5	150	150	100	100
02079	2	1	61	2	2	1.69	95.7	91.7	33.51	32.1067	64.5	64.5	32.6	29.7	0.9	0.7	578.79	887.805	358.065	495.405	534.645	539.55	25.4	25.4	20	20	36	36	4	4	160	150	90	90
02085	2	1	46	2	2	1.81	83.4	85	25.46	25.9455	69.8	70.8	16.3	16.8	0	0	662.175	701.415	323.73	416.925	426.735	426.735	14.45	43.7	6	2	47	45	5	5	110	110	70	70
02088	2	1	32	2	2	1.78	91.2	88	28.78	27.7743	71.8	71.5	21.2	19.1	0	6.7	927.045	887.805	304.11	549.36	470.88	750.465	59.67	46.25	8	6	42	43	4	5	130	125	70	70
02090	2	1	35	2	2	1.83	75.8	75.4	22.63	22.5149	65.3	65.5	13.9	13.1	0	0	556.227	505.215	309.015	323.73	407.115	338.445	25.25	23.87	0	0	45	39	4	2	135	125	80	80
02103	2	1	43	2	2	1.84	88.8	89.5	26.23	26.4355	72.4	73.9	18.5	17.4	0.4	0.3	662.175	868.185	412.02	495.405	421.83	588.6	43.75	143.9	0	0	42	42	4	4	150	150	90	80
02105	2	1	52	2	2	1.79	102.3	103	31.93	32.1463	67.8	68.5	33.7	33.5	0.1	0.8	539.55	622.935	274.68	407.115	333.54	412.02	61.25	61.25	4	4			5	5	140	150	85	80
02110	2	1	58	2	2	1.78	75.1	74.1	23.7	23.3872	60.4	60.7	19.6	18	9	0.8	304.11	412.02	240.345	269.775	176.58	269.775	19.97	10.45	18	12	31	34	4	4	125	110	80	70
02117	2	1	58	2	2	1.74	68.8	70.3	22.72	23.2197	57.4	60	16.6	14.6	1.7	0.5	377.685	524.835	122.625	255.06	152.055	274.68	34.33	35.1	12	12	34	41	3	4	120	125	80	70
02120	2	1	40	2	2	1.91	94.1	90.8	25.79	24.8897	70.7	68.5	24.8	24.6	2.1	0.8	706.32	613.125	323.73	515.025	510.12	627.84	18.03	18.03	8	8	38	43	5	5	125	125	80	70
02124	2	1	27	2	2	1.75	71.3	71.9	23.28	23.4776	55.7	56.8	21.9	21	1.2	0.3	608.22	902.52	461.07	490.5	456.165	495.405	14.05	28.65	4	0	45	45	5	5	160	150	90	80
02125	2	1	40	2	2	1.94	97.2	97.2	25.83	25.8263	79.3	79.3	18.4	18.4	10	10	382.59	382.59	250.155	250.155	299.205	299.205	17	17	14	14	44	44	4	4	140	140	80	80
02127	2	1	52	2	2	1.83	91.8	91.8	27.41	27.412	64.1	64.1	29.5	29.5	0	0	529.74	529.74	446.355	446.355	515.025	515.025	14.4	14.4	2	2	39	39	4	4	150	150	90	90
02132	2	1	28	2	2	1.84	69.6	74.1	20.56	21.8868	58.3	61.6	16.2	16.8	0	0.1	470.88	725.94	343.35	416.925	284.49	441.45	27.9	63.18	0	0	43	45	4	4	115	120	60	80
02136	2	1	25	2	2	1.78	62.4	64.2	19.69	20.2626	54	55.2	13.4	13.9	0	0	745.56	652.365	431.64	392.4	421.83	416.925	4.5	25.14	0	0	45	43	4	4	135	135	80	80
02137	2	1	29	2	2	1.74	96.9	98.1	32.01	32.4019	61.2	62	36.8	36.8	2.7	4.8	367.875	515.025	279.585	358.065	358.065	392.4	1.75	4.17	20	16	27	27	3	3	120	120	80	60
02141	2	1	32	2	2	1.74	76.1	75.5	25.14	24.9372	63	63.3	16.7	16.2	2.7	0	451.26	603.315	348.255	343.35	318.825	284.49	26.66	25.83	4	2	39	40	4	5	135	115	80	70
02143	2	1	35	2	2	1.8	86.4	87.8	26.67	27.0988	66.5	67.3	22.8	23.3	1.4	0.3	598.41	858.375	657.27	534.645	446.355	534.645	33	33	8	8	43	43	5	5	120	120	70	70
02146	2	1	50	2	2	1.77	82.2	82	26.24	26.1738	63.3	63.9	22.9	22.1	4.8	0.4	318.825	510.12	274.68	348.255	284.49	328.635	68	55.65	14	14	42	41	5	5	140	130	80	80
02148	2	1	46	2	2	1.94	108.3	111.4	28.78	29.5993	84.5	85.5	21.9	23.3	0	0	765.18	652.365	353.16	402.21	495.405	534.645	11.8	39.8	2	4	43	42	4	4	135	120	70	70
02152	2	1	57	2	2	1.84	91.7	92.5	27.09	27.3216	76	75.3	17.2	18.6	0	2.6	917.235	951.57	519.93	573.885	529.74	725.94	30.5	45.96	6	4	43	43	5	5	135	120	80	70
02153	2	1	32	2	2	1.86	80.7	80.7	23.33	23.3264	68.6	68.6	15	15	2.6	2.6	554.265	554.265	426.735	426.735	416.925	416.925									130	130	80	80
02155	2	1	58	2	2	1.75	104.4	101	34.09	32.9796	66.6	66.6	36.2	36.2	5.8	2.3	789.705	794.61	338.445	343.35	480.69	465.975	5.98	5.98	18	18	30	30	4	4	140	140	80	80
02156	2	1	48	2	2	1.92	103.5	105.2	28.08	28.5373	82.6	82.8	20.2	21.3	1.6	2.9	725.94	676.89	588.6	598.41	613.125	686.7	17.5	31.4	4	4	39	43	4	4	120	150	70	80
03003	3	1	46	2	2	1.84	99.1	97.1	29.27	28.68	80.1	78.3	19.2	19.4	0	1	667.08	873.09	446.355	662.175	500.31	819.135	47.97	33.5	10	6	39	39	4	5	135	130	80	80
03005	3	1	49	2	2	1.96	102.6	102.8	26.71	26.76	82.2	82.1	19.9	20.1	0	0	461.07	598.41	392.4	367.875	421.83	412.02	34.4	38.97	0	0	46	48	4	4	130	120	80	80
03006	3	1	39	2	2	1.77	90	90	28.73	28.73	68.6	68.6	23.5	23.5	0.2	0.2	892.71	892.71	441.45	441.45	652.365	652.365	7.45	7.45	2	2	39	39	4	4	150	150	100	100
03011	3	1	34	2	2	1.72	106	99.8	35.83	33.73	66.8	66.4	33.6	32.9	3.6	2.1	485.595	750.465	323.73	397.305	564.075	578.79	44.5	76	4	4	42	39	5	4	135	135	80	80
03016	3	1	43	2	2	1.79	85.3	85.3	26.62	26.62	65.1	65.1	23.6	23.6	0.3	0.3	745.56	745.56	416.925	416.925	461.07	461.07									120	120	75	75
03020	3	1	58	2	2	1.92	100.6	104.6	27.29	28.37	81.1	83.6	19	20.1	0.2	0.1	564.075	740.655	313.92	421.83	441.45	382.59	16.67	4.5	0	0	45	47	5	5	140	145	90	85
03022	3	1	37	2	2	1.87	96.8	92.6	27.68	26.48	70.4	69.6	27.3	24.9	0.6	0	431.64	568.98	377.685	529.74	407.115	505.215	39.37	43.7	0	0	42	43	5	4	135	130	80	80
03025	3	1	49	2	2	1.73	86.6	87.1	28.94	29.1	64.2	64	25.9	26.5	0.1	0	819.135	868.185	456.165	588.6	402.21	618.03	30.5	64.7	0	0	47	49	5	6	135	115	80	70
03029	3	1	45	2	2	1.68	80.5	74.9	28.52	26.54	57.2	57.2	29	23.6	5.2	1.2	725.94	833.85	480.69	475.785	495.405	485.595	18.83	14.2	12	6	37	39	4	4	130	130	75	80
03031	3	1	59	2	2	1.75	95	94.3	31.02	30.79	71.2	71.4	25.7	24.3	3.6	3.6	480.69	642.555	323.73	294.3	318.825	318.825	59.2	107.3	22	14	37	40	5	5	140	135	80	90
03032	3	1	38	2	2	1.81	93.1	93.8	28.42	28.63	70.1	70.5	24.7	24.9	2.7	4.9	721.035	843.66	451.26	500.31	397.305	421.83	27.95	27.6	0.2	0	40	39	4	4	140	135	100	95
03033	3	1	49	2	2	1.8	91.8	92.1	28.33	28.43	65.2	67.1	29	27.2	0	1.3	367.875	662.175	372.78	485.595	441.45	500.31	28.083	13.6	0	0	44	43	4	4	145	140	80	85
01012	1	2	50	1	1	1.65	76.8	80.3	28.21	29.4949	45.5	46.5	40.8	42.1	3.2	8.5	284.49	318.825	255.06	156.96	245.25	156.96	44.16	7.55	26	28	36	35	3	3	160	135	80	80
01016	1	2	57	1	1	1.63	67.1	64.8	25.25	24.3893	42.5	43.3	36.7	33.1	2	4.3	220.725	387.495	142.245	230.535	206.01	299.205	21.5	64.25	10	22	39	37	4	4	135	135	85	85
01021	1	2	43	1	1	1.6	50.5	50.9	19.73	19.8828	39.1	39.1	22.6	22.6	8.1	7.2	201.105	259.965	132.435	127.53	161.865	156.96	31.15	35.4	20	18	41	41	4	4	110	110	80	70
02001	2	2	54	1	1	1.64	73.5	73.5	27.33	27.3275	48.2	48.2	34.8	34.8	7.3	7.3	201.105	201.105	161.865	161.865	181.485	181.485	84.9	84.9	36	36	23	23	3	3	140	140	80	80
02008	2	2	52	1	1	1.65	66.2	66.6	24.32	24.4628	43.7	43.7	34	34.4	7	5.2	83.385	156.96	44.145	196.2	39.24	171.675	5.5	25.5	28	8	30	32	2	2	140	130	80	70
02034	2	2	32	1	1	1.69	66.6	66.6	23.32	23.3185	43.4	43.4	34.9	34.9	7	7	451.26	451.26	240.345	240.345	269.775	269.775	38.4	38.4	4	4	44	44	4	4	110	110	70	70
02040	2	2	45	1	1	1.65	84.8	81.3	31.15	29.8623	50.6	48.9	40.4	39.9	7	5.4	225.63	294.3	186.39	137.34	269.775	235.44	33.6	42.525	20	28	28	30	3	2	140	130	80	80
02042	2	2	42	1	1	1.65	86.8	79.7	31.88	29.2746	53.5	51.5	38.4	35.5	2	4.2	152.055	309.015	245.25	220.725	343.35	328.635	28.1	7.7	24	22	34	35	2	2	160	150	80	80
02057	2	2	42	1	1	1.61	93.9	94.9	36.23	36.6112	45.7	45.7	51.4	51.8	8	8.9	186.39	274.68	206.01	181.485	156.96	196.2	11.9	15.45	28	32	25	26	4	4	170	160	100	90
02067	2	2	55	1	1	1.71	90.1	92.8	30.81	31.7363					2.5	1.5	323.73	343.35	186.39	186.39	255.06	215.82	26.83	23.58	0	10	40	36	3	3	135	138	90	90
02069	2	2	53	1	1	1.72	78.8	78.3	26.64	26.467	51.6	50.1	34.5	36	6.5	5.5	176.58	362.97	201.105	367.875	181.485	392.4	8.45	12	26	28	37	33	4	4	125	110	75	70
02075	2	2	40	1	1	1.79	99	99	30.9	30.8979	57.9	57.9	41.3	41.3	5	5	578.79	578.79	323.73	323.73	372.78	372.78	9.47	9.47	18	18	39	39	4	4	135	135	90	90
02099	2	2	29	1	1	1.79	68	77.7	21.22	24.2502					3	3.8	397.305	323.73	156.96	196.2	166.77	186.39	13.14	13.14	14	14	35	35	5	5	110	105	70	60
02116	2	2	51	1	1	1.66	67.5	67.2	24.5	24.3867	41.4	42.8	38.7	36.3	2.8	4.9	137.34	220.725	127.53	142.245	142.245	171.675	30	22.6	16	16	33	26	3	2	150	135	80	80
03009	3	2	43	1	1	1.71	72.2	70.3	24.69	24.04	53.2	55.5	26.3	21.1	4.8	6.5	362.97	402.21	230.535	230.535	245.25	289.395	17.31	65.525	30	20	36	38	4	4	135	130	80	80
02016	2	2	28	2	1	1.8	85.7	86.6	26.45	26.7284	69.5	72.4	18.8	16.4	3	3.5	549.36	622.935	328.635	353.16	436.545	446.355	31.55	18.7	16	8	39	40	4	4	130	130	80	80
02022	2	2	51	2	1	1.8	89	89	27.47	27.4691	65.8	65.8	26.1	26.1	1.3	1.3	441.45	441.45	573.885	573.885	632.745	632.745									120	120	80	80
02024	2	2	20	2	1	1.89	107.7	107.7	30.15	30.1503	81.8	81.8	24	24	6	6	706.32	706.32	490.5	490.5	637.65	637.65									130	130	80	80
02032	2	2	53	2	1	1.82	93.6	93.6	28.26	28.2575	66.5	66.5	28.9	28.9	7	6.7	436.545	490.5	230.535	279.585	250.155	328.635	27.6	34.2	22	26	33	36	3	4	140	140	80	80
02046	2	2	48	2	1	1.93	102.4	102.4	27.49	27.4907	79.5	79.5	22.4	22.4	4.7	4.7	667.08	667.08	392.4	392.4	421.83	421.83	48.7	48.7	16	16	42	42	3	3	130	130	80	80
02056	2	2	51	2	1	1.81	81.8	79	24.97	24.114	69.9	68.9	14.6	12.8	7	6.5	289.395	220.725	107.91	186.39	181.485	274.68	15.58	12	16	14	34	38	2	3	135	115	80	70
02096	2	2	54	2	1	1.67	64.2	65.8	23.02	23.5935	54.3	54.1	15.5	17.8	8.2	6.5	372.78	259.965	372.78	215.82	299.205	176.58	11.43	40.7	24	22	29	33	3	3	130	130	80	80
02130	2	2	32	2	1	1.79	81.5	82.2	25.44	25.6546	59.3	61.6	27.2	25	5	5.3	309.015	529.74	304.11	407.115	490.5	716.13	72.7	114.4	12	10	41	42	4	4	170	160	110	100
03007	3	2	54	2	1	1.97	114.1	120.5	29.4	31.05	76.2	84.8	33.2	29.6	2.7	0.2	505.215	505.215	240.345	240.345	304.11	304.11	3.75	29.125	12	6	33	39	4	4	135	130	80	80
03018	3	2	44	2	1	1.84	73.7	73.7	21.77	21.77	63.9	63.9	13.3	13.3	6.8	6.8	147.15	147.15	181.485	181.485	284.49	284.49	17.8	17.8	14	14	33	33	4	4	145	145	90	90
03019	3	2	48	2	1	1.82	90.2	88.2	27.23	26.63	69.7	71.3	22.7	19.1	1.8	2.8	662.175	755.37	505.215	519.93	534.645	539.55	16.9	37.25	12	10	41	43	6	5	130	140	80	80
03027	3	2	27	2	1	1.75	83.8	79.8	27.36	26.06	63.2	63.8	24.5	20	3	1.5	858.375	887.805	382.59	397.305	510.12	505.215	81	44	14	8	38	40	3	4	140	115	65	70
01001	1	2	29	1	2	1.66	60.8	58.8	22.06	21.3384	42.4	41.9	30.3	28.7	1.3	1.3	323.73	367.875	240.345	259.965	240.345	299.205	19.22	25.7	8	8	41	42	4	5	125	115	70	70
01002	1	2	39	1	2	1.6	84.9	84.9	33.16	33.1641	48.8	48.8	42.5	42.5	1.7	1.7	171.675	171.675	181.485	181.485	142.245	142.245	17.13	17.13	10	10	38	38	4	4	145	145	80	80
01005	1	2	56	1	2	1.97	115.3	115.3	29.71	29.7096	69.3	69.3	39.9	39.9	0.3	0.3	353.16	353.16	313.92	313.92	299.205	299.205	11.41	11.41	8	8	44	44	5	5	150	150	100	100
01007	1	2	34	1	2	1.69	56.5	56.7	19.78	19.8522	42.1	41.2	25.4	27.3	0.1	0.9	225.63	274.68	117.72	166.77	98.1	181.485	38.23	40.9	6	8	43	43	3	3	130	115	80	70
01010	1	2	56	1	2	1.66	60.1	59.9	21.81	21.7376	40.8	40.9	32.1	31.8	6	4.9	166.77	362.97	147.15	107.91	127.53	166.77	14.45	20.6	10	10	27	42	3	4	135	120	80	80
01020	1	2	28	1	2	1.6	69.6	73.4	27.19	28.6719	42.4	46.3	39	36.9	0.5	1	299.205	397.305	196.2	269.775	250.155	259.965	15.53	56.87	0	0	44	44	4	4	120	120	80	80
01022	1	2	37	1	2	1.73	106.3	102.9	35.52	34.3814	59.9	61	43.6	40.7	1.7	2.3	456.165	461.07	284.49	313.92	201.105	323.73	23.12	30.2	4	0	48	43	5	5	160	140	80	80
02027	2	2	32	1	2	1.85	65.8	65.8	19.23	19.2257	44	44	33.1	33.1	0.8	0.8	186.39	186.39	122.625	122.625	88.29	88.29	15.45	15.45	6	6	42	42	3	3	125	125	80	80
02033	2	2	56	1	2	1.75	67.5	69.9	22.04	22.8245	50.6	49.6	25.1	29	6.7	3.2	225.63	387.495	196.2	426.735	171.675	343.35	30.6	11.9	16	12	34	39	4	4	155	160	85	90
02037	2	2	45	1	2	1.64	87.4	88.1	32.5	32.7558	49.6	49.3	43.2	44.1	1.8	1.5	245.25	554.265	328.635	333.54	441.45	436.545	6.1	15.22	0	4	28	35	2	3	145	120	80	80
02061	2	2	48	1	2	1.58	57.5	58.6	23.03	23.4738	42	40.5	27	30.9	0.7	1.2	485.595	421.83	63.765	220.725	196.2	264.87	12.08	28.17	10	12	39	37	4	5	130	120	80	70
02065	2	2	32	1	2	1.69	77.9	76.8	27.27	26.8898	51	50.8	34.4	33.9	4.5	1.2	289.395	309.015	225.63	245.25	284.49	333.54	31.23	9.58	8	8	43	42	3	3	135	120	70	80
02068	2	2	45	1	2	1.7	67.9	67.2	23.49	23.2526	49.4	48.7	27.2	27.5	0	0	147.15	220.725	142.245	196.2	171.675	176.58	42	148.97	0	0	41	39	4	2	125	115	70	60
02081	2	2	43	1	2	1.65	77.2	78.4	28.36	28.7971	46.2	46.9	40.2	40.1	1	0.5	210.915	269.775	147.15	181.485	191.295	191.295	7.9	27.4	4	0	43	47	4	5	150	140	90	90
02082	2	2	44	1	2	1.65	76	75.7	27.92	27.8053	41.6	42.5	45.2	43.8	1.6	1.7	132.435	279.585	142.245	206.01	156.96	230.535	21.9	36.78	10	6	41	38	4	4	95	120	70	80
02091	2	2	38	1	2	1.68	87.2	88.4	30.9	31.3209	53.3	54.4	38.9	38.5	3.5	1.4	255.06	382.59	161.865	235.44	259.965	259.965	43.33	44	12	10	40	44	4	5	150	140	100	90
02100	2	2	26	1	2	1.65	65.9	65.8	24.21	24.169	44	43	33.3	34.6	0	0	456.165	510.12	269.775	235.44	358.065	382.59	5.1	2.65	2	0	48	47	4	4	115	105	60	60
02101	2	2	47	1	2	1.67	63	61.9	22.59	22.1951	46.7	48.3	25.9	22	4.5	0.7	445.374	534.645	245.25	299.205	362.97	313.92	72.9	67.65	12	10	43	43	4	4	130	105	70	70
02109	2	2	39	1	2	1.64	101.7	102.6	37.81	38.1469	48.7	49.8	52.1	51.4	4.3	3.5	161.865	299.205	58.86	152.055	98.1	220.725	23.25	23.98	8	6	33	36	3	3	150	150	100	100
02118	2	2	25	1	2	1.74	69.9	69.9	23.09	23.0876	50.5	50.5	27.8	27.8	2.8	2.8	397.305	397.305	259.965	259.965	284.49	284.49	13.83	13.83	0	0	39	39	4	4	120	120	80	80
02122	2	2	44	1	2	1.88	77.3	77.3	21.87	21.8708	57.1	57.1	26.2	26.2	0.5	1	201.105	490.5	147.15	210.915	225.63	225.63	13.73	21.45	6	6	40	39	4	4	100	100	60	60
02128	2	2	55	1	2	1.75	68.7	68.6	22.43	22.4	50.1	51.6	27.1	24.7	0.6	0	372.78	323.73	230.535	176.58	215.82	171.675	26.3	44	2	0	49	46	5	5	160	160	90	80
02131	2	2	59	1	2	1.68	78.6	79.2	27.85	28.0612	49.3	51.3	37.3	35.3	4.9	3.8	98.1	235.44	58.86	132.435	88.29	196.2	14.3	14.3	16	16	28	28	2	2	170	140	90	80
02135	2	2	27	1	2	1.69	71.9	71.9	25.17	25.1742	46.3	46.3	35.6	35.6	0.3	0.5	392.4	294.3	201.105	230.535	274.68	348.255									135	135	70	70
02144	2	2	25	1	2	1.65	59.2	61.2	21.74	22.4793	43.9	44.8	25.8	26.7	0	0	191.295	358.065	196.2	304.11	215.82	284.49	173.16	24.7	0	0	49	49	5	5	120	105	70	60
02151	2	2	40	1	2	1.72	79.1	79.7	26.74	26.9402	53.1	52.8	32.8	33.7	0.9	5.8	206.01	245.25	289.395	284.49	284.49	461.07	30.25	30.25	6	6	40	40	4	4	130	120	70	70
03001	3	2	27	1	2	1.81	86.2	82.8	26.31	25.27	69	66.6	19.9	19.5	0	0	873.09	848.565	392.4	730.845	441.45	824.04	18.7	192.35	0	0	45	46	3	4	130	130	80	80
03010	3	2	52	1	2	1.73	95.2	96.7	31.81	32.31	58.3	61.1	38.3	36.9	2.4	9.5	362.97	362.97	245.25	245.25	196.2	196.2	2.25	23	8	16	42	42	4	4	130	130	90	90
01011	1	2	46	2	2	1.95	92.8	90.6	24.4	23.8264	73.3	73.1	21	19.3	1.3	0.8	93.195	618.03	328.635	402.21	323.73	348.255	9.42	22.8	10	8	34	40	4	4	140	130	85	80
01023	1	2	51	2	2	1.72	66.1	67.1	22.34	22.6812	50.6	50.9	23.5	24.2	2.2	0.8	642.555	583.695	358.065	328.635	524.835	436.545	53.07	46.7	16	24	29	31	2	4	120	120	80	80
01026	1	2	30	2	2	1.82	86.5	86	26.11	25.963	71.8	70.9	17	17.5	1.9	0.7	961.38	887.805	750.465	696.51	593.505	554.265	40.05	40.05	13.3333	13.3333	40	40	3	3	125	120	70	70
02003	2	2	30	2	2	1.74	69	68.3	22.79	22.5591	56.8	56.1	17.7	17.1	0	0	706.32	799.515	436.545	328.635	353.16	593.505	10.7	17.78	0	0	42	36	2	2	130	130	80	80
02005	2	2	45	2	2	1.67	77.9	77.2	27.93	27.6812	57.9	58.9	25.7	23.7	5.9	4.6	362.97	323.73	152.055	259.965	156.96	206.01	23.1	19.5	26	14	33	34	4	4	125	120	80	80
02006	2	2	59	2	2	1.77	98.1	85.9	31.31	27.4187	62.8	61.2	33.9	28.8	7.7	8.2	505.215	397.305	294.3	240.345	313.92	210.915	15.5	15.5	14	14	40	40	3	3	140	140	80	80
02014	2	2	42	2	2	1.78	76.5	74.8	24.14	23.6081	63.8	61.5	16.6	17	8.1	0.6	510.12	662.175	446.355	465.975	470.88	490.5	81.2	88.97	0	0	43	46	3	4	120	120	80	80
02015	2	2	46	2	2	1.78	71.1	70.8	22.44	22.3457	51.1	57.5	19.6	18.9	2.4	5.6	465.975	412.02	284.49	245.25	338.445	353.16	21.8	36.58	14	24	34	36	4	4	120	120	80	80
02019	2	2	54	2	2	1.83	87.1	88.1	26.01	26.3071	65.1	66	25.2	25.1	3.1	0.6	402.21	647.46	245.25	343.35	304.11	495.405	39.1	24.25	8	8	35	40	4	4	140	140	80	80
02023	2	2	32	2	2	1.84	70.4	70.4	20.79	20.794	58.2	60.4	17.3	13.8	6.3	6.5	632.745	279.585	264.87	206.01	264.87	206.01	29.75	25.97	30	30	25	36	3	3	120	115	80	70
02029	2	2	39	2	2	1.85	123.6	122	36.11	35.6465	82.6	81.8	33.2	33	0	0	255.06	416.925	225.63	343.35	284.49	343.35	12.9	92.7	2	2	41	48	3	4	130	140	80	80
02031	2	2	43	2	2	1.95	114.1	114.1	30.01	30.0066	86.1	86.1	24.5	24.5	1.4	2.4	559.17	696.51	353.16	407.115	323.73	470.88	22.6	11.467	4	12	46	46	5	5	140	140	80	80
02043	2	2	45	2	2	1.8	85.9	85.1	26.51	26.2654	67.8	68.2	21.1	19.9	3.2	0	250.155	289.395	220.725	210.915	201.105	235.44	10.8	10.8	18	18	33	33	3	3	125	130	80	70
02045	2	2	46	2	2	1.79	92.9	91.7	28.99	28.6196	64.7	65.9	30.4	28.1	2.8	2.7	647.46	676.89	456.165	358.065	426.735	377.685	50.5	93.6	8	8	40	38	4	4	120	130	80	80
02048	2	2	63	2	2	1.8	77.8	78.3	24.01	24.1667	62.7	63.3	19.5	19.1	0.6	0.3	387.495	495.405	255.06	328.635	274.68	358.065	16.6	23.08	6	2	42	37	4	4	130	120	80	80
02051	2	2	24	2	2	1.73	90.5	90.3	30.24	30.1714	61.8	61.9	31.8	31.4	0	0	377.685	529.74	255.06	328.635	289.395	343.35	0.23	2.2	0	0	49	45	5	5	135	135	80	80
02054	2	2	28	2	2	1.76	92.4	93.2	29.83	30.0878	69.5	69.9	24.8	25	0	0	402.21	524.835	235.44	269.775	323.73	397.305	38.33	25.25	6	2	40	42	3	4	125	115	70	70
02059	2	2	50	2	2	1.8	107.1	87.5	33.06	27.0062	72.8	69.6	32	20.4	1.7	0.1	446.355	593.505	230.535	264.87	230.535	309.015	12.23	5.85	6	0	35	44	5	5	140	125	80	70
02063	2	2	42	2	2	1.77	102.4	102.4	32.69	32.6854	66	66	35.5	35.5	2.2	2.2	367.875	367.875	353.16	353.16	318.825	318.825	41.95	41.95	8	8	47	47	3	3	140	140	90	90
02073	2	2	42	2	2	1.72	84.7	84.7	28.63	28.6303	64.2	64.2	24.2	24.2	0	0	475.785	475.785	274.68	274.68	269.775	269.775	24.52	24.52	2	2	38	38	4	4	135	135	85	85
02076	2	2	28	2	2	1.73	83.6	85.4	27.93	28.5342	58.5	59.6	27.9	30.6	0	0	657.27	740.655	377.685	416.925	333.54	539.55	14.2	29.47	0	2	44	44	5	5	160	135	80	80
02078	2	2	59	2	2	1.76	88.7	84.2	28.64	27.1823	63.5	61.6	28.5	26.9	6.3	5.5	264.87	475.785	196.2	206.01	274.68	358.065	12.43	30.93	32	24	36	34	5	5	150	135	100	80
02084	2	2	32	2	2	1.88	104.5	103.2	29.57	29.1987	82.3	80.1	21.2	22.4	1.6	2	652.365	618.03	362.97	431.64	353.16	407.115	19.35	53.83	10	4	40	41	5	4	130	125	70	70
02086	2	2	34	2	2	1.87	100.8	103.3	28.83	29.5405	72.2	76.3	27.8	26.1	0	0	534.645	618.03	412.02	328.635	402.21	652.365	11.2	27.67	0	0	43	33	4	4	140	140	100	90
02089	2	2	29	2	2	1.72	89.7	88.4	30.32	29.881	69.3	69.3	22.7	21.6	0.4	0.3	578.79	608.22	421.83	431.64	441.45	485.595	40.5	31.33	0	0	45	44	4	4	135	125	80	70
02094	2	2	52	2	2	1.89	97.9	93.9	27.41	26.2871	74.8	73.4	23.6	21.8	1	2.2	358.065	485.595	323.73	412.02	382.59	465.975	77.67	39.33	10	14	42	41	4	5	160	130	100	85
02097	2	2	52	2	2	1.73	98.1	98.1	32.78	32.7776	64.8	64.8	33.9	33.9	4.5	2.1	480.69	686.7	269.775	313.92	309.015	353.16	23	44.3	6	2	38	38	4	4	135	135	100	100
02104	2	2	57	2	2	1.8	75.5	74.6	23.3	23.0247	61.3	60.3	18.8	19.1	1	1.3	539.55	598.41	338.445	367.875	382.59	451.26	32.75	22.9	6	4	35	36	3	4	160	150	95	100
02107	2	2	40	2	2	1.88	89.4	89.3	25.29	25.266	71.9	72.1	19.6	19.2	0.8	0.7	250.155	603.315	245.25	259.965	245.25	402.21	29.57	20.8	6	4	34	41	4	4	130	115	80	60
02111	2	2	28	2	2	1.81	86	83.1	26.25	25.3655	70.4	69.6	18.2	16.2	0	0	618.03	877.995	348.255	465.975	416.925	564.075	20.72	31.22	4	2	41	37	4	3	135	135	85	80
02115	2	2	42	2	2	1.76	103.7	102	33.48	32.9287	71.7	73.4	30.9	28	2.2	1	882.9	1187.01	642.555	465.975	480.69	730.845	32.5	64.5	10	12	38	36	3	4	130	132	80	82
02119	2	2	57	2	2	1.88	112.5	114.9	31.83	32.5091	80.4	81.8	28.6	28.8	0	1.3	667.08	765.18	343.35	343.35	451.26	627.84	17.01	17.01	2	2	41	41	5	5	120	125	80	70
02123	2	2	56	2	2	1.66	77.8	77.8	28.23	28.2334	54.7	54.7	29.7	29.7	2.3	2.3	431.64	431.64	137.34	137.34	107.91	107.91	7.68	7.68	8	8	35	35	4	4	125	125	80	80
02126	2	2	37	2	2	1.95	75.9	78.2	19.96	20.5654	65.2	66.9	14.1	14.5	0.2	3.1	500.31	588.6	269.775	328.635	348.255	407.115	20.6	21.43	0	10	46	45	5	5	125	120	70	80
02133	2	2	57	2	2	1.8	91.2	82.1	28.15	25.3395	67.5	67.1	26	18.2	1.5	0.2	564.075	711.225	289.395	456.165	250.155	446.355	36.78	57.58	8	0	36	42	4	4	105	125	70	70
02134	2	2	31	2	2	1.85	91.1	91.8	26.62	26.8225	67.3	68	26.2	25.9	0.3	0	392.4	495.405	304.11	397.305	436.545	529.74	7.28	2.9	4	0	36	43	4	4	115	130	60	70
02138	2	2	57	2	2	1.85	91.7	91.7	26.79	26.7933	73.8	73.8	19.6	19.6	0.3	2.3	691.605	554.265	333.54	245.25	421.83	358.065	38.6	62.83	4	10	43	38	4	4	130	130	80	80
02139	2	2	26	2	2	1.95	89.6	88	23.56	23.1427	77.3	77	13.7	12.5	1.1	0.2	745.56	789.705	456.165	564.075	505.215	647.46	6.4	8.9	0	0	40	41	4	4	140	140	80	80
02142	2	2	48	2	2	1.88	91.2	88.2	25.8	24.9547	72.1	72.2	21	18.2	0.1	0.2	470.88	853.47	603.315	681.795	676.89	784.8	29.66	25.97	0	0	46	45	4	4	130	120	80	70
02147	2	2	25	2	2	1.98	103.7	103.7	26.45	26.4514	85.1	85.1	18	18	3	1.3	397.305	593.505	274.68	328.635	362.97	402.21	48.1	106.25	12	8	44	44	5	5	140	140	80	80
02149	2	2	41	2	2	1.76	100.5	103	32.44	33.2515	71.3	72.2	29	29.9	2.6	2.4	392.4	490.5	367.875	407.115	372.78	505.215	19.45	33.9	6	4	31	40	3	3	150	156	90	80
02150	2	2	33	2	2	1.78	119.4	118.8	37.68	37.4953	70.8	69.1	40.7	41.4	1.8	2.4	877.995	657.27	328.635	421.83	510.12	583.695	27.7	39.43	6	4	44	44	5	5	115	110	75	80
02154	2	2	59	2	2	1.81	82.3	81	25.12	24.7245	66.8	67.5	18.9	16.7	1.9	3	603.315	657.27	313.92	402.21	412.02	348.255	37.9	61.47	14	14	35	35	4	4	140	140	80	80
02158	2	2	30	2	2	1.8	75.6	73.7	23.33	22.7469	65.4	64.6	13.5	12.4	0.8	7.3	725.94	848.565	407.115	313.92	436.545	421.83	55.2	96.95	0	0	48	45	4	4	120	115	70	60
02160	2	2	53	2	2	1.65	70.4	69.5	25.86	25.528	55.7	53.5	20.6	23	2.4	0.6	627.84	583.695	382.59	333.54	539.55	402.21	8.5	27.17	10	0	36	37	2	3	140	120	80	80
02161	2	2	31	2	2	1.78	75.7	77	23.89	24.3025	63.6	64.3	16	16.4	8	4.8	613.125	662.175	372.78	318.825	323.73	382.59	78	62.72	6	4	34	35	5	5	110	125	70	70
02164	2	2	47	2	2	1.78	95.7	95.7	30.2	30.2045	73.1	74.3	23.7	22.4	0.8	0.3	1250.78	1059.48	573.885	549.36	647.46	671.985	16.9	16.9	2	2	45	45	4	4	135	130	80	70
03004	3	2	25	2	2	1.89	86.6	86.6	24.24	24.24	72.3	72.3	16.5	16.5	3.5	3.5	716.13	716.13	318.825	318.825	392.4	392.4	74.28	74.28	4	4	43	43	4	4	125	125	80	80
03008	3	2	43	2	2	1.73	89.4	89.7	29.87	29.97	66.1	65.7	26.1	26.8	2.8	2.2	667.08	730.845	343.35	412.02	362.97	495.405	10.3	19.7	12	4	32	35	4	4	130	130	70	80
03012	3	2	46	2	2	1.84	92.6	91.9	27.35	27.14	77.2	76.4	16.7	16.9	7.1	4.5	510.12	436.545	294.3	250.155	431.64	338.445	36.69	40.85	16	20	39	39	3	5	145	130	85	80
03015	3	2	41	2	2	1.92	107.1	107.1	29.05	29.05	84.4	84.4	21.2	21.2	2	2	421.83	421.83	362.97	362.97	407.115	407.115	199.33	199.33	8	8	41	41	4	4	135	135	80	80
03021	3	2	36	2	2	1.77	77.6	78.9	24.77	25.18	60.4	61.7	22.2	21.8	0.4	0	696.51	745.56	397.305	549.36	485.595	578.79	16.91	45.25	0	0	47	47	5	5	130	115	80	60
03023	3	2	33	2	2	1.67	61.8	62.4	22.16	22.37	53.3	53.6	13.7	14.2	1.5	0	573.885	725.94	279.585	362.97	279.585	382.59	38.25	41.3	0	0	42	44	4	5	115	100	70	60
03024	3	2	49	2	2	1.85	84	84.4	24.54	24.66	76.9	76.5	8.5	9.3	0	0	784.8	760.275	544.455	461.07	711.225	686.7	51.25	56.2	0	0	44	45	5	5	130	110	80	70
03026	3	2	40	2	2	1.79	89.2	91.8	27.84	28.65	64.5	66.8	27.7	27.3	5.2	2.6	760.275	819.135	446.355	573.885	446.355	524.835	9.81	29.75	8	14	43	43	4	2	135	120	80	80
03030	3	2	32	2	2	1.78	78.6	77.1	24.81	24.33	63.5	64.7	19.2	16.1	1.9	1.5	588.6	637.65	598.41	529.74	475.785	505.215	1.93	19.2	6	8	40	37	3	4	135	135	85	80
03034	3	2	35	2	2	1.81	75.7	75.7	23.11	23.11	62.1	62.1	17.9	17.9	1.2	1.2	701.415	701.415	529.74	529.74	515.025	515.025	17.16	17.16	6	6	44	44	5	5	130	130	70	70
03035	3	2	26	2	2	1.83	75.6	80.1	22.57	23.92	70.4	73.5	6.8	8.3	0.7	0.3	652.365	892.71	333.54	637.65	441.45	564.075	67.46	63	0	0	43	45	4	4	130	110	80	70
03036	3	2	47	2	2	1.97	97.7	96.4	25.17	24.84	87	85.5	10	11.1	0.3	0.2	667.08	779.895	333.54	353.16	372.78	505.215	178.6	65.5	4	0	45	49	5	5	135	120	80	80
